# Supplementary material for: Parallel operated hybrid Arithmetic-Salp swarm optimizer for optimal allocation of multiple distributed generation units in distribution networks
Source: PLoS One. 2022 Apr 13;17(4):e0264958. doi: 10.1371/journal.pone.0264958 (PMC9007391; doi:10.1371/journal.pone.0264958)
Supplement: S1 File — (IN) [file pone.0264958.s002.IN]

1.00						
12.66						

33

1	1	2	0.0922	0.0470	0.0	0.0
2	2	3	0.4930	0.2511	0.0	0.0
3	3	4	0.3660	0.1864	0.0	0.0
4	4	5	0.3811	0.1941	0.0	0.0
5	5	6	0.8190	0.7070	0.0	0.0
6	6	7	0.1872	0.6188	0.0	0.0
7	7	8	1.7114	1.2351	0.0	0.0
8	8	9	1.0300	0.7400	0.0	0.0
9	9	10	1.0440	0.7400	0.0	0.0
10	10	11	0.1966	0.0650	0.0	0.0
11	11	12	0.3744	0.1238	0.0	0.0
12	12	13	1.4680	1.1550	0.0	0.0
13	13	14	0.5416	0.7129	0.0	0.0
14	14	15	0.5910	0.5260	0.0	0.0
15	15	16	0.7463	0.5450	0.0	0.0
16	16	17	1.2890	1.7210	0.0	0.0
17	17	18	0.7320	0.5740	0.0	0.0
18	2	19	0.1640	0.1565	0.0	0.0
19	19	20	1.5042	1.3554	0.0	0.0
20	20	21	0.4095	0.4784	0.0	0.0
21	21	22	0.7089	0.9373	0.0	0.0
22	3	23	0.4512	0.3083	0.0	0.0
23	23	24	0.8980	0.7091	0.0	0.0
24	24	25	0.8960	0.7011	0.0	0.0
25	6	26	0.2030	0.1034	0.0	0.0
26	26	27	0.2842	0.1447	0.0	0.0
27	27	28	1.0590	0.9337	0.0	0.0
28	28	29	0.8042	0.7006	0.0	0.0
29	29	30	0.5075	0.2585	0.0	0.0
30	30	31	0.9744	0.9630	0.0	0.0
31	31	32	0.3105	0.3619	0.0	0.0
32	32	33	0.3410	0.5302	0.0	0.0

1	0.0	0.0	0.0000	0.0000		
2	0.0	0.0	0.1000	0.0600	
3	0.0	0.0	0.0900	0.0400		
4	0.0	0.0	0.1200	0.0800		
5	0.0	0.0	0.0600	0.0300		
6	0.0	0.0	0.0600	0.0200		
7	0.0	0.0	0.2000	0.1000		
8	0.0	0.0	0.2000	0.1000		
9	0.0	0.0	0.0600	0.0200		
10	0.0	0.0	0.0600	0.0200	
11	0.0	0.0	0.0450	0.0300
12	0.0	0.0	0.0600	0.0350	
13	0.0	0.0	0.0600	0.0350	
14	0.0	0.0	0.1200	0.0800	
15	0.0	0.0	0.0600	0.0100	
16	0.0	0.0	0.0600	0.0200	
17	0.0	0.0	0.0600	0.0200	
18	0.0	0.0	0.0900	0.0400	
19	0.0	0.0	0.0900	0.0400	
20	0.0	0.0	0.0900	0.0400	
21	0.0	0.0	0.0900	0.0400	
22	0.0	0.0	0.0900	0.0400	
23	0.0	0.0	0.0900	0.0500	
24	0.0	0.0	0.4200	0.2000	
25	0.0	0.0	0.4200	0.2000	
26	0.0	0.0	0.0600	0.0250	
27	0.0	0.0	0.0600	0.0250	
28	0.0	0.0	0.0600	0.0200	
29	0.0	0.0	0.1200	0.0700	
30	0.0	0.0	0.2000	0.6000	
31	0.0	0.0	0.1500	0.0700	
32	0.0	0.0	0.21000	0.1000	
33	0.0	0.0	0.0600	0.0400	

12.66
0.00

OUT33M.OUT				
