# Supplementary material for: Parallel operated hybrid Arithmetic-Salp swarm optimizer for optimal allocation of multiple distributed generation units in distribution networks
Source: PLoS One. 2022 Apr 13;17(4):e0264958. doi: 10.1371/journal.pone.0264958 (PMC9007391; doi:10.1371/journal.pone.0264958)
Supplement: S2 File — (IN) [file pone.0264958.s003.IN]

1.00						
12.66						

69

1   1   2   0.0005  0.0012  0.0 0.0
2   2   3   0.0005  0.0012  0.0	0.0
3   3   4   0.0015  0.0036  0.0	0.0
4	4	5	0.0251  0.0294  0.0	0.0
5	5	6	0.3660  0.1864  0.0	0.0
6	6	7	0.3811  0.1941  0.0	0.0
7	7	8	0.0922  0.0470  0.0	0.0
8	8	9	0.0493  0.0251  0.0	0.0 
9	9	10	0.8190  0.2707  0.0	0.0
10	10	11	0.1872  0.0619  0.0	0.0
11	11	12	0.7114  0.2351  0.0	0.0
12	12	13	1.0300  0.3400  0.0	0.0
13	13	14	1.0440  0.3450  0.0	0.0
14	14	15	1.0580  0.3496  0.0	0.0
15	15	16	0.1966  0.0650  0.0	0.0
16	16	17	0.3744  0.1238  0.0	0.0
17	17	18	0.0047  0.0016  0.0	0.0
18	18	19	0.3276  0.1083  0.0	0.0
19	19	20	0.2106  0.0696  0.0	0.0
20	20	21	0.3416  0.1129  0.0	0.0
21	21	22	0.0140  0.0046  0.0	0.0
22	22	23	0.1591  0.0526  0.0	0.0
23	23	24	0.3463  0.1145  0.0	0.0
24	24	25	0.7488  0.2475  0.0	0.0
25	25	26	0.3089  0.1021  0.0	0.0
26	26	27	0.1732  0.0572  0.0	0.0
27	3	28	0.0044  0.0108  0.0	0.0
28	28	29	0.0640  0.1565  0.0	0.0
29	29	30	0.3978  0.1315  0.0	0.0
30	30	31	0.0702  0.0232  0.0	0.0
31	31	32	0.3510  0.1160  0.0	0.0
32	32	33	0.8390  0.2816  0.0	0.0
33	33	34	1.7080  0.5646  0.0	0.0 
34	34	35	1.4740  0.4873  0.0	0.0 
35	3	36	0.0044  0.0108  0.0	0.0 
36	36	37	0.0640  0.1565  0.0	0.0 
37	37	38	0.1053  0.1230  0.0	0.0 
38	38	39	0.0304  0.0355  0.0	0.0 
39	39	40	0.0018  0.0021  0.0	0.0 
40	40	41	0.7283  0.8509  0.0	0.0 
41	41	42	0.3100  0.3623  0.0	0.0 
42	42	43	0.0410  0.0478  0.0	0.0 
43	43	44	0.0092  0.0116  0.0	0.0 
44	44	45	0.1089  0.1373  0.0	0.0 
45	45	46	0.0009  0.0012  0.0	0.0 
46	4	47	0.0034  0.0084  0.0	0.0 
47	47	48	0.0851  0.2083  0.0	0.0 
48	48	49	0.2898  0.7091  0.0	0.0 
49	49	50	0.0822  0.2011  0.0	0.0 
50	8	51	0.0928  0.0473  0.0	0.0  
51	51	52	0.3319  0.114   0.0	0.0 
52	9	53	0.1740  0.0886  0.0	0.0 
53  53  54	0.2030  0.1034  0.0	0.0 
54	54	55	0.2842  0.1447  0.0	0.0 
55	55	56	0.2813  0.1433  0.0	0.0 
56	56	57	1.5900  0.5337  0.0	0.0 
57	57	58	0.7837  0.2630  0.0	0.0 
58	58	59	0.3042  0.1006  0.0	0.0 
59	59	60	0.3861  0.1172  0.0	0.0 
60	60	61	0.5075  0.2585  0.0	0.0 
61	61	62	0.0974  0.0496  0.0	0.0 
62	62	63	0.1450  0.0738  0.0	0.0 
63	63	64	0.7105  0.3619  0.0	0.0 
64	64	65	1.0410  0.5302  0.0	0.0 
65	11	66	0.2012  0.0611  0.0	0.0 
66	66	67	0.0047  0.0014  0.0	0.0 
67	12	68	0.7394  0.2444  0.0	0.0 
68  68  69  0.0047  0.0016  0.0	0.0 

1   0.0 0.0 0.0000  0.0000
2   0.0 0.0 0.0000  0.0000		
3   0.0 0.0	0.0000	0.0000	
4   0.0 0.0	0.0000	0.0000		
5	0.0 0.0	0.0000	0.0000		
6	0.0 0.0	0.0026	0.0022		
7	0.0 0.0	0.0404	0.0300		
8	0.0 0.0	0.0750	0.0540		
9	0.0 0.0	0.0300	0.0220		
10	0.0 0.0	0.0280	0.0190		
11	0.0 0.0	0.1450	0.1040	
12	0.0 0.0	0.1450	0.1040
13	0.0 0.0	0.0080	0.0055	
14	0.0 0.0	0.0080	0.0055	
15	0.0	0.0	0.0000	0.0000	
16	0.0	0.0	0.0455	0.0300	
17	0.0	0.0	0.0600	0.0350	
18	0.0	0.0	0.0600	0.0350	
19	0.0	0.0	0.0000	0.0000	
20	0.0	0.0	0.0010	0.0006	
21	0.0	0.0	0.1140	0.0810	
22	0.0	0.0	0.0053	0.0035	
23	0.0	0.0	0.0000	0.0000	
24	0.0	0.0	0.0280	0.0200	
25	0.0	0.0	0.0000	0.0000	
26	0.0	0.0	0.0140	0.0100	
27	0.0	0.0	0.0140	0.0100	
28	0.0	0.0	0.0260	0.0186	
29	0.0	0.0	0.0260	0.0186	
30	0.0	0.0	0.0000	0.0000	
31	0.0	0.0	0.0000	0.0000	
32	0.0	0.0	0.0000	0.0000	
33	0.0	0.0	0.0140	0.0100	
34	0.0	0.0	0.0195  0.0140
35	0.0	0.0 0.0060  0.0040
36	0.0	0.0	0.0260	0.0186
37	0.0	0.0	0.0260	0.0186
38	0.0	0.0	0.0000	0.0000
39	0.0	0.0	0.0240	0.0170
40	0.0	0.0	0.0240	0.0170
41	0.0	0.0	0.0012	0.0010
42	0.0	0.0	0.0000	0.0000
43	0.0	0.0	0.0060	0.0043
44	0.0	0.0	0.0000	0.0000
45	0.0	0.0	0.0392	0.0263
46	0.0	0.0	0.0392	0.0263
47	0.0	0.0	0.0000	0.0000
48	0.0	0.0	0.0790	0.0564
49	0.0	0.0	0.3847	0.2745
50	0.0	0.0	0.3847	0.2745
51	0.0	0.0	0.0405	0.0283
52	0.0	0.0	0.0036	0.0027
53	0.0	0.0	0.0044	0.0035
54	0.0	0.0	0.0264	0.0190
55	0.0	0.0	0.0240	0.0172
56	0.0	0.0	0.0000	0.0000
57	0.0	0.0	0.0000	0.0000
58	0.0	0.0	0.0000  0.0000
59	0.0	0.0	0.1000  0.0720
60	0.0	0.0	0.0000  0.0000
61	0.0	0.0	1.2440  0.8880
62	0.0	0.0	0.0320  0.0230
63	0.0	0.0	0.0000  0.0000
64	0.0	0.0	0.2270  0.1620
65	0.0	0.0	0.0590  0.0420
66	0.0	0.0	0.0180  0.0130
67	0.0	0.0	0.0180  0.0130
68	0.0	0.0	0.0280  0.0200
69	0.0	0.0	0.0280  0.0200

12.66
0.00

OUT69M.OUT				
